# Supplementary material for: Genomic evidence for sulfur intermediates as new biogeochemical hubs in a model aquatic microbial ecosystem
Source: Microbiome. 2021 Feb 16;9:46. doi: 10.1186/s40168-021-00999-x (PMC7887784; doi:10.1186/s40168-021-00999-x)
Supplement: Supplementary file 6 — Additional file 5: Supplementary Table S1. Description of the genomic bins with sulfur-cycling genes identified in the Lake A microbiome presented in Figure 3. [file 40168_2021_999_MOESM6_ESM.xlsx]

## Sheet: Feuil1
								Pathways		Thiosulfate oxidation to tetrathionate	Thiosulfate oxidation to tetrathionate	Thiosulfate oxidation	Thiosulfate oxidation	Thiosulfate/sulfide oxidation		sulfide oxidation	sulfide oxidation	Elemental sulfur oxidation	sulfite oxidation	Elemental sulfur oxidation	Elemental sulfur/sulfide oxidation	Elemental sulfur oxidation	Sulfur traficing		Thiosulfate/polysulfide reduction	tetrathionate reduction	tetrathionate reduction		Sulfate_sulfite reduction/sulfide oxidation	Sulfate reduction/sulfide oxidation	Sulfate reduction/sulfide oxidation	Sulfite reduction		Polysulfide reduction	Polysulfide reduction	Polysulfide reduction	Polysulfide reduction	Polysulfide reduction		sulfonium	sulfonium	sulfonium	sulfate ester	aryl-sulfate	sulfonate	sulfonate	sulfonate	sulfonate	sulfonate
								Enzymes		thiosulfate dehydrogenase [quinone] large subunit	thiosulfate dehydrogenase	thiosulfate sulfurtransferase	Persulfide dioxygenase_Rhodanese	sulfur-oxidizing complex		sulfide dehydrogenase [flavocytochrome c]	sulfite dehydrogenase	sulfite dehydrogenase cytochrome	sulfite oxidase	heterodisulfide reductase (Hdr)-like system	sulfide:quinone oxidoreductase	oxidative-type dsrAB	thiouridine synthesizing protein		thiosulfate reductase	tetrathionate reductase	octoheme tetrathionate reductase		dissimilatory sulfite reductase	adenylylsulfate reductase	quinone-modifying oxidoreductase / sulfate adenylyltransferase	anaerobic sulfite reductase		polysulfide reductase	sulfhydrogenase subunit beta (sulfur reductase)	sulfhydrogenase subunit alpha delta gamma	Nadph dependant persulfitde reductase	Nadph dependant persulfitde reductase		dimethylpropiothetin dethiomethylase	dimethylsulfoniopropionate demethylase	anaerobic dimethyl sulfoxide reductase	choline-sulfatase	aryl-sulfatase	cysteine desulfhydrase	cysteate sulfo-lyase	sulfopropanediol 3-dehydrogenase	taurine transport system	sulfoacetaldehyde acetyltransferase
								Gene ID		K16937	K19713	K02439	O95571b	K17222-8		K17229	K21307-8	K21309	K00387	AEK59000.1a	K17218	K11180-1	K04085		K08353-4	K08358-9f	Q8E9W8c		K11180-1	K00394-5	K16885-7/K00958	K16951-2		K08352	K17996	K17993-5	A3QAV3d	Ga0364475_1298991618e		K16953	K17486	K07306-7	K01133	K01130	K05396	K17950	K15509	K15551	K03852
Bin rank on Figure 3	Metabat Bin ID	Completeness	Contamination		Depth profile		Taxonomy	Gene name		doxD	tsdA	TST/glpE	pdo_rho	soxABCXYZ		fccAB	soeAB	sorB	SUOX	hdr-Like	SQR	oxidative dsrAB	tusA		phsBC	ttrABC	ort		dsrAB	aprAB	qmo_&_sat	asrAB		psrA	hydB	hydDAC	npsr_rho	npsr_Mod		dddL/Q/W	dmdA	dmsABC	betC	aslA	cuyA2	cuyz	hspN	tauA	xsc
1	bin.87	77.37	4.43				Polaromonas	l		0	0	0	0	1		0	1	1	0	0	0		0		0	0	0		0	0	0	0		0	0	0	0	0			0	0			1
2	bin.345	52.59	4.31				Polaromonas	l				1		1																																1	1	1
3	bin.2	70.17	4.9				Unknown	l		1	0	0	1	0		0	0	0	0	0	0		0		0	0	0		0	0	0	0		0	0	0	1	0			0	0		1
4	bin.530	89.07	2.31				Cytophagales	l		0	1	0	1	0		0	0	0	0	0	0		0		0	0	0		0	0	0	0		0	0	0	0	0			0	0
5	bin.279	87.7	4.08				Chitinophagaceae	l		0	1	0	1	0		0	0	0	0	0	0		0		0	0	0		0	0	0	0		0	0	0	0	0			0	0
6	bin.388	94.59	3.14				Alcaligenaceae	l		0	0	1	0	1		0	0	0	0	0	0		1		0	0	0		0	0	0	0		0	0	0	0	0			0	0			1	1	1
7	bin.171	83.08	2.89				Planktophila	l		1	0	0	0	0		0	0	0	0	0	0		0		0	0			0	0	0	0		0	0	0	0	0			0	0
8	bin.494	67.96	3.58				Actinobacteria	l		1	0	0	0	0		0	0	0	0	0	0		1		0	0	0		0	0	0	0		0	0	0	0	0			0	0
9	bin.84	67.73	1.13				Actinobacteria	l		1	0	0	0	0		0	0	0	0	0	0		0		0	0	0		0	0	0	0		0	0	0	0	0			0	0			1
10	bin.682	52.73	3.42				Acidimicrobiaceae	l				1																												1
11	bin.25	81.89	4.51				Burkholderiales	l		0	1	1	0	1		0	0	0	0	0	0		0		0	0	0		0	0	0	0		0	0	0	0	0			0	0
12	bin.213	65.44	2.52				Polynucleobacter	l		0	0	0	0	1		0	1	1	0	0	0		0		0	0	0		0	0	0	0		0	0	0	0	0			0	0	1				1		1
13	bin.365	81.67	1.68				Polynucleobacter	l		0	0	1	0	1		0	0	0	0	0	0		1		0	0	0		0	0	0	0		0	0	0	0	0			0	0					1		1
14	bin.643	56.81	1.39				Chloroflexi	l		1		1
15	bin.381	79.62	1.99				Acidimicrobiaceae	l		0	0	0	1	0		0	0	0	1	0	0				0	0	0		0	0	0	0		0	0	0	0	0			0	0
16	bin.235	62.83	1.08				Chloroflexi	l		1	0	1	0	0		0	0	0	0	0	0		0		0	0	0		0	0	0	0		0	0	0	0	0			0	0
17	bin.666	82.8	2.9				Deltaproteobacteria	l		1	0	1	0	0		0	0	0	0	0	0		0		0	0	0		0	0	0	0		0	0	0	1	0			0	0			1
18	bin.416	78.99	2.57				Deltaproteobacteria	l		0	0	0	0	0		0	0	0	0	0	1		0		0	0	0		0	0	0	0		0	0	0	0	0			0	0
19	bin.544	84.1	0.97				Bacteroidetes	l		0	0	0	1	0		0	0	0	0	0	0		0		0	0	0		0	0	0	0		0	0	0	0	0			0	0
20	bin.684	59.88	0.1				Planctomycetes	l				1	1
21	bin.534	93.48	3.72				Rhodospirilalles	l		0	0	1	0	1		0	0	0	0	0	1		1		0	0	0		0	0	0	0		0	0	0	0	0			0	0	1		1	1
22	bin.316	90.32	1.18				Cryomorphaceae	l		0	1	0	1	0		0	0	0	0	0	0		0		0	0	0		0	0	0	0		0	0	0	0	0			0	0
23	bin.611	69.01	0.43				Acidimicrobiaceae	l		0	0	0	0	0		0	0	0	0	0	0		0		0	0	0		0	0	0	0		0	0	0	0	0			1	0				1
24	bin.403	81.56	2.16				Actinomycetales	l		0	0	0	1	0		0	0	0	0	0	1		0		0	0	0		0	0	0	0		0	0	0	0	0			0	0
25	bin.275	72.78	2.19				Cyanobacteria	l		0	0	0	0	0		0	0	0	0	0	1		0		0	0	0		0	0	0	0		0	0	0	0	0			0	0
26	bin.678	86.36	0.88				Methylophilales	l		0	0	0	0	0		0	0	0	0	0	1		1		0	0	0		0	0	0	0		0	0	0	0	0			0	0
27	bin.539	95.23	2.01				Flavobacteriales	l		0	0	0	1	0		0	0	0	0	0	1		0		0	0	0		0	0	0	0		0	0	0	0	0			0	0
28	bin.189	95.36	1.64				Ignavibacteria	l		0	0	0	1	0		0	0	0	0	0	0		0		0	0	0		0	0	0	0		0	0	0	0	0			0	0
29	bin.585	89.34	1.34				Cryomorphaceae	l		0	1	0	1	0		0	0	0	0	0	0		0		0	0	0		0	0	0	0		0	0	0	0	0			0	0
30	bin.302	97.11	0.87				Flammeovirgaceae	l		0	1	1	1	0		0	0	0	0	0	0		0		0	0	0		0	0	0	0		0	0	0	0	0			0	0
31	bin.363	94.72	2.38				Dehalococcoidia_SAR202	l		1	0	1	1	0		0	0	0	0	0	1		0		0	0	0		0	0	0	0		0	0	0	0	0			0	0							1
32	bin.244	69.83	1.72				Dehalococcoidia_SAR202	l		1	0	0	0	0		0	0	0	0	0	0		1		0	0	0		0	0	0	0		0	0	0	0	0			0	0
33	bin.216	96.7	3.08				Chloroflexi	l		0	0	1	0	0		0	0	0	1	0	1		0		0	0	0		0	0	0	0		0	0	0	0	0			0	0	1		1
34	bin.490	96.7	0.11				Chloroflexi	l		0	0	1	0	0		0	0	0	0	0	1		1		0	0	0		0	0	0	0		0	0	0	0	0			0	0	1		1
35	bin.118	90.29	1.44				Rhodobacter	l		1	1	1	0	1		0	0	0	0	0	1	1	1		0	0	0			0	0	0		0	0	0	0	0		1	1	0	1						1
36	bin.341	87.76	2.42				Pelagibacter	l		0	0	1	0	0		0	0	0	0	0	0		0		0	0			0	0	0	0		0	0	0	0	0		1	1	0					1	1
37	bin.590	97.49	4.23				Thalassospira	l		0	0	1	0	0		0	0	0	0	0	0		1		0	0	0		0	0	0	0		0	0	0	0	0			1	0			1		1
38	bin.327	69.15	3.45				Sphingomonadales	l		0	0	1	0	0		0	0	0	0	0	1		0		0	0	0		0	0	0	0		0	0	0	0	0			0	0				1
39	bin.668	82.07	0				Rhodospirilalles	l		0	1	1	1	1		0	0	0	0	0	1		1		0	0	0		0	0	0	0		0	0	0	0	0			1	0	1		1				1
40	bin.642	54.12	0				Cand. Aquiluna	l													1																1									1
41	bin.564	88.87	4.84				Acidobacteria	l		0	1	1	0	0		0	0	0	0	0	0		0		0	0	0		0	0	0	0		0	0	0	0	0			0	0			1
42	bin.158	72	2.56				Acidimicrobiaceae	l		0	0	0	1	0		0	0	0	0	0	1		0		0	0	0		0	0	0	0		0	0	0	0	0			0	0			1	1
43	bin.102	51.97	0.38				Candidatus_Kaiserbacteria	l		1																	0										0
44	bin.153	64.49	1.88				Cand. Uhrbacteria	l		1	0	0	0	0		0	0	0	0	0	0		0		0	0	0		0	0	0	0		0	0	0	0	0			0	0
45	bin.251	64.48	0.85				Parcubacteria	l		1	0	0	0	0		0	0	0	0	0	0		0		0	0	0		0	0	0	0		0	0	0	0	0			0	0
46	bin.502	71.73	3.74				Woesearchaeia	l		1	0	0	0	0		0	0	0	0	0	0		0		0	0	0		0	0	0	0		0	0	0	0	0			0	0
47	bin.649	78.26	0				Parcubacteria	l		1	0	0	0	0		0	0	0	0	0	0		0		0	0			0	0	0	0		0	0	0	0	0			0	0
48	bin.515	52.76	1.72				Lutibacter	l		0	0	0	1	0		0	0	0	0	0	0		0		0	0	0		0	0	0	0		0	0	0	0	0			0	0
49	bin.659	77.84	4.42				Bacteroidetes	l		0	1	0	1	0		0	0	0	0	0	0		0		0	0	0		0	0	0	0		0	0	0	0	0			0	0
50	bin.399	64.13	1.28				Gammaproteobacteria_Woeseiaceae	l		1	0	0	0	0		0	0	0	0	0	1		0		0	0	0		0	0	0	0		0	0	0	0	0			0	0			1	1
51	bin.422	60.32	0.24				Rhodobacteraceae	l		0	0	1	0	1		0	0	0	0	0	0		1		0	0	0		0	0	0	0		0	0	0	0	0			0	0	1				1		1
52	bin.259	89.12	3.17				Rhodospirilalles	l		0	1	1	0	1		0	0	0	0	0	1	1	1		0	1	0			0	0	0		0	0	0	0	0			0	0	1		1		1		1
53	bin.257	67.13	4.88				Alphaproteobacteria	l		0	1	1	0	0		0	0	0	0	0	1		0		0	0	0		0	1	0	0		0	0	0	0	0			0	0			1		1	1
54	bin.449	92.95	1.69				Unknown	l		0	0	1	0	0		0	0	0	0	0	1		0		0	0	0		0	0	0	0		0	0	0	0	0			0	0
55	bin.250	65.52	1.72				Gammaproteobacteria_SAR86	l		0	0	1	0	1		0	0	0	0	0	1		1		0	0	0		0	0	0	0		0	0	0	0				0	0				1
56	bin.121	91.71	1.67				Pseudohongiella	l		0	1	1	0	0		0	0	0	0	0	0		1		0	0	0		0	0	0	0		0	0	0	0	0			0	0			1
57	bin.568	88.57	0.06				Cryomorphaceae	l		0	1	0	1	0		0	0	0	0	0	1		0		0	0	0		0	0	0	0		0	0	0	0	0			0	0
58	bin.462	97.24	0.54				Flavobacteriales	l		0	0	1	1	0		0	0	0	0	0	1		0		0	0	0		0	0	0	0		0	0	0	0	0			0	0
59	bin.442	69.15	3.73				Rhodospirillales	l		0	1	1	0	0		0	0	0	0	0	0		1		0	1	0		0	0	0	0		0	0	0	0	0		1	0	0	1
60	bin.379	80.84	4.46				Alphaproteobacteria	l		0	0	1	0	1		0	0	0	0	1	1		1		0	0	0		0	0	0	0		0	0	0	0	0			0	0
61	bin.359	79.69	3.65				Rhodospirillales	l		0	0	1	0	1		0	0	0	0	0	1	1	1		0	1	0			1	0	0		0	0	0	0	0			0	0					1
62	bin.380	92.74	0.62				Magnetospiraceae	l		0	1	1	0	1		1	0	0	0	0	0	1	1		0	1	0			0	0	0		0	0	0	0	0		1	1	0							1
63	bin.103	89	4.74				Candidatus_Nitrosopumilus	l		0	0	1	1	0		0	0	0	0	0	1		0		0	0	0		0	0	0	0		0	0	0	0	0			0	0
64	bin.81	65.69	0				Marinimicrobia	l		0	0	1	0	0		0	0	0	0	0	1		1			0	0		0	0	0	0		1	1	0	0	0			0	0
65	bin.509	56.69	0.86				Marinimicrobia	l				1																						1	1
66	bin.360	65.22	4.4				Marinimicrobia	l		0	0	1	0	0		0	0	0	0	0	0		1			0			0	0	0	0		1	1	0	0	0			0	0
67	bin.159	96.7	0				Marinimicrobia	l		0	0	1	0	0		0	0	0	0	0	0		0		0	0	0		0	0	0	0		0	1	0	0	0			0	0
68	bin.70	95.42	0.4				Marinimicrobia	l		0	0	0	0	0		0	0	0	0	0	0		1		0		0		0	0	0	0		0	0	0	0	0			0	0
69	bin.504	64.79	2.77				Rhodospirillales	l		0	1	1	0	0		0	0	0	0	0	1	1	1		0	1	0			1	1	0		0	0	0	0	0			0	0
70	bin.246	90.31	4.55				Rhodospirillales	l		0	1	1	0	1		1	0	0	0	0	1	1	1			1	0			1	1	0		1	0	0	0	0			0	1			1		1		1
71	bin.169	52.57	2.93				Rhodospiralles	l			1	1										1	1			1	0			1	1									1	1	1							1
72	bin.241	63.7	2.83				Rhodospirillales	l															1				0			1	1							0		1						1	1	1
73	bin.83	76.05	4.3				Phycisphaeraceae	l		0	0	1	0	0		0	0	0	0	0	0		0		0	0	0		0	0	0	0		0	0	0	0	1			0	1	1	1
74	bin.97	91.23	1.09				Chlorobium	l		0	0	0	0	0		1	0	0	0	0	1	1	1			0	1			0		0		1	0	0	0	0			0	0
75	bin.349	54.31	1.31				Deltaproteobacteria_SAR324	l													1	1	1			1				1	1			1
76	bin.212	92.43	3.47				Rhodopirellula	l		0	1	0	1	0		0	0	0	1	0	1		0		0	0	0		0	0	0	0		0	0	0	0	0			0	0	1	1	1
77	bin.406	94.09	1.08				Planctomycetes	l		0	0	0	0	0		0	0	0	0	0	0		0			0	0		0	0	0	0		1	0	0	0	0			0	0	1			1
78	bin.579	79.78	1.31				Unknown	l		1	0	0	1	0		0	0	0	0	0	0		0		0	0	0		0	0	0	0		0	0	0	1	0			0	0	1	1
79	bin.586	92.23	2.8				Bacteroidetes	l		0	0	1	0	0		0	0	0	0	0	0		0			0	1		0	0	0	0		1	0	0	0	0			0	0	1
80	bin.700	88.61	4.53				Bacteroidetes	l		0	0	1	0	0		0	0	0	0	0	1		0		1	0	0		0	0	0	0		0	0	0	1	0			0	0	1	1
81	bin.508	94.09	4.05				Lentisphaerae	l		0	0	0	0	0		0	0	0	0	0	1		0		0	0	0		0	0	0	0		0	0	0	0	0			0	0	1
82	bin.195	61.66	2.18				Cand. Uhrbacteria	l		1	0	0	0	0		0	0	0	0	0	0		0		0	0	0		0	0	0	0		0	0	0	0	0			0	0
83	bin.439	70.76	1.36				Anaerolineae	l		0	0	0	0	0		0	0	0	0	0	1		0		0	0	1		0	0	0	0		0	0	0	0	0			0	0			1
84	bin.347	64.18	0.26				Actinobacteria	l		0	0	0	0	0		0	0	0	0	0	1		1		0	0	0		0	0	0	0		0	0	0	0	0			0	0			1
85	bin.51	83.65	2.22				Cyanobacteria	l		0	0	0	0	0		0	0	0	0	0	1		0		0	0	0		0	0	0	0		0	0	0	0	0			0	0
86	bin.522	84.54	0				Marinimicrobia	l		0	1	1	0	0		0	0	0	0	0	1		0		0	0	0		0	0	0	0		0	1	0	0	0			0	0
87	bin.305	83.41	2.34				Woesearchaeia	l		0	0	0	0	0		0	0	0	0	0	0		0		0	0	0		0	0	0	1		0	0	1	0	0			0	0
88	bin.624	62.96	0				Parcubacteria	l		0	0	0	0	0		0	0	0	0	0	0		0		0	0	0		0	0	0	0		0	0	1	0	0			0	0
89	bin.398	82.98	0				Marinimicrobia	l		0	0	1	0	0		0	0	0	0	0	1		0		1	0	0		0	0	0	0		1	1	0	0	0			0	0
90	bin.477	65.94	3.4				Omnitrophica	l		0	0	0	0	0		0	0	0	0	0	0		0		0	0	0		0	0	0	1		0	1	0	0	0			0	0
91	bin.69	86.45	0				Woesearchaeia	l		0	0	0	0	0		0	0	0	0	0	0		0		0	0	0		0	0	0	1		0	0	0	0	0			0	0
92	bin.262	96.64	0				Armatimonadetes	l		0	0	1	0	0		0	0	0	0	0	0		1		0	0	0		0	0	0	0		0	1	1	0	0			0	0
93	bin.66	85.08	4.14				Unknown	l		0	0	1	0	0		0	0	0	0	0	1		1		0	0	0		0	0	0	0		0	0	0	0	0			0	0			1
94	bin.177	66.22	4.63				Parcubacteria	l		0	0	0	0	0		0	0	0	0	0	0		0		0	0	0		0	0	0	0		0	0	1	0	0			0	0
95	bin.79	57.68	0				Parcubacteria	l																								1			1	1
96	bin.88	63.77	3.74				Parcubacteria	l		0	0	0	0	0		0	0	0	0	0	0		0		0	0	0		0	0	0	0		0	0	1	0	0			0	0
97	bin.460	58.05	1.18				Parcubacteria	l		1
98	bin.444	86.11	4.73				Bacteroidetes	l		0	0	1	0	0		0	0	0	0	0	1		0			0	1		0	0	0	0		1	0	0	0	0			0	1
99	bin.676	86.19	4.61				Mariniphaga	l		0	0	1	0	0		0	0	0	0	0	1		0		1	0	1		0	0	0	0		0	0	0	0	0			0	1		1
100	bin.48	66.55	4.45				Bacteroidia	l		0	0	0	0	0		0	0	0	0	0	1		0		1	0	0		0	0	0	0		0	0	0	0	0			0	0
101	bin.410	71.31	2.54				Bacteroidetes	l		1	0	0	0	0		0	0	0	0	0	0		0		0	0	0		0	0	1	0		0	0	0	0	0			0	0
102	bin.303	66.72	1.49				Cand. Falkowbacteria	l		1	0	0	0	0		0	0	0	0	0	0		0		0	0	0		0	0	0	0		0	0	0	0	0			0	0
103	bin.595	78.5	0.93				Woesearchaeia	l		0	0	0	0	0		0	0	0	0	0	0		0		0	0	0		0	0	0	1		0	1	1	0	0			0	0
104	bin.536	75.35	1.14				Planctomycetes_AKAU3564	l		0	0	0	0	0		0	0	0	0	0	0		0		0	0	0		0	0	0	0		0	1	0	0	0			0	0	1
105	bin.702	88.71	4.55				Omnitrophica	l		0	0	0	0	0		0	0	0	0	0	0		0		0	0	0		0	0	0	1		0	1	0	0	0			0	0
106	bin.220	67.3	0				Chloroflexi	l		0	0	0	0	0		0	0	0	0	0	0		0		0	0	0		0	0	0	0		0	0	0	0	0			0	1	1			1
107	bin.346	92.41	1.61				Omnitrophica	l		0	0	0	0	0		0	0	0	0	0	0		1		0	0	0		0	0	0	1		0	1	0	0	0			0	0
108	bin.343	69.47	2.31				Omnitrophica	l		0	0	0	0	0		0	0	0	0	0	0		0		0	0	0		0	0	0	1		0	0	0	0	0			0	0
109	bin.191	69.44	1.81				Desulfobacteraceae	l		0	0	0	0	0		0	0	0	0	0	0		0			0	0		1	1	1	0		1	0	0	0	0			0	1
110	bin.469	77.21	3.42				Desulfobacteraceae	l		0	0	0	0	0		0	0	0	0	0	1		0		0	1	1		1	1	1	0		0	0	0	1	0			0	0			1
111	bin.164	96.7	1.98				Chloroflexi	l		0	0	0	0	0		0	0	0	0	0	0		0		0	1	0		1	1	1	0		0	0	0	1	0			0	1
112	bin.287	50.85	0.81				Cloacimonadetes	l			1										1		1
113	bin.464	83.59	4.84				Aminicenantes	l		0	0	0	0	0		0	0	0	0	0	0		0		0	1	0		0	0	0	0		0	1	1	0	0			0	0			1	1
114	bin.62	63.28	0				Marinimicrobia	l		0	0	1	1	0		0	0	0	0	0	1		1			0	0		0	0	0	0		1	1	0	0	0			0	0
115	bin.3	89.99	4.82				Unknown	l		0	0	0	0	0		0	0	0	0	0	0		0		0	0	0		0	0	0	0		0	0	0	0	0			0	1	1			1
116	bin.126	93.01	2.75				Omnitrophica	l		0	0	0	0	0		0	0	0	0	0	0		1		0	0	0		0	0	0	1		0	1	0	0	0			0	0
117	bin.293	57.51	4.8				Lentisphaerae	l				1														1						1											1
118	bin.272	63.12	1.31				Planctomycetes	l		0	1	0	0	0		0	0	0	0	0	0		0		0	1	0		0	0	0	1		0	1	0	0	0			0	0	1
119	bin.269	85.32	2.4				Desulfobacteraceae	l		0	0	1	1	0		0	0	0	0	0	0		1		0	0	1		1	1	1	0		0	0	0	0	0			0	1					1
120	bin.120	86.81	1.1				Marinimicrobia	l		0	0	1	0	0		0	0	0	0	0	1		0		0	0	1		0	0	0	0		0	1	0	0	0			0	0
121	bin.280	82.09	2.23				Omnitrophica	l		0	0	0	0	0		0	0	0	0	0	0		0		0	0	0		0	0	0	1		0	0	0		0			0	0	1	1
122	bin.294	89.32	2.85				WOR1	l		0	0	0	0	0		0	0	0	0	0	0		1		0	0	0		0	0	0	0		0	1	0	0	0			0	0
123	bin.184	94.48	2.69				Bacteroidetes	l		1	0	1	0	0		0	0	0	0	0	1		1		1	0	1		0	0	0	0		0	0	0	0	0			0	0
124	bin.352	86.56	3.42				Omnitrophica	l		0	0	0	0	0		0	0	0	0	0	0		0		0	0	0		0	0	0	1		0	1	0	0	0			0	0
125	bin.20	69.8	3.45				Cand. Nealsonbacteria	l		0	0	0	0	0		0	0	0	0	0	0		0		0	0	0		1	1	1	0		0	0	0	0	1			0	0	1	1
126	bin.407	56.74	4.4				Calditrichaeota	l																			1		1
127	bin.63	95.45	1.09				WOR1	l		0	0	0	0	0		0	0	0	0	0	0		0		0	0	0		0	0	0	0		0	1	1	0	0			0	0
128	bin.255	60.49	4.84				Omnitrophica	l		0	0	0	0	0		0	0	0	0	0	0		0		0	0	0		0	0	0	0		0	1	0	0	0			0	0
129	bin.190	71.78	1.1				Candidatus_Kuenenbacteria	l		0	0	0	0	0		0	0	0	0	0	0		0		0	0	0		0	0	0	0		0	0	1	0	0			0	0
130	bin.468	90.86	1.68				Omnitrophica	l		0	0	0	0	0		0	0	0	0	0	0		1		0	0	0		0	0	0	1		0	1	0	0	0			0	0
131	bin.139	82.8	0.86				Desulfobacteraceae	l		0	0	1	0	0		0	0	0	0	0	0		0		0	0	0		1	1	1	0		0	0	0	0	0			0	0
132	bin.34	52.77	1.82				Chloroflexi	l				1											1				1
133	bin.182	88.32	4.38				Omnitrophica	l		0	0	0	0	0		0	0	0	0	0	0		0		0	0	0		0	0	0	1		0	1	0	0	0			0	0
134	bin.340	65.55	2.34				Planctomycetes	l		0	0	0	0	0		0	0	0	0	0	0		0		0	0	0		0	0	0	1		0	1	0	0	0			0	0	1	1			1
135	bin.356	78.55	2.38				Dehalococcoidia	l		0	0	0	0	0		0	0	0	0	0	0		1		0	0	0		0	0	0	0		0	0	0	0	0			0	1
136	bin.256	70.74	0.99				Chloroflexi	l		0	0	0	0	0		0	0	0	0	0	0		0		0	1	0		0	0	0	0		0	0	0	0	0			0	1			1
137	bin.93	77.52	2.25				Omnitrophica	l		0	0	0	0	0		0	0	0	0	0	0		0		0	0	0		0	0	0	1		0	1	0	0	0			0	0	1
138	bin.397	80.86	4.18				Planctomycetes	l		0	0	0	0	0		0	0	0	0	0	0		0		0	0	0		0	0	0	1		0	0	0	0	0			0	0
139	bin.375	78.32	0.57				Planctomycetes	l		0	0	0	0	0		0	0	0	0	0	0		1		0	0	0		1	1	1	0		0	0	0	1	0			0	0	1	1
140	bin.238	55.73	0				Planctomycetes	l				1	1																	1	1						1						1	1
141	bin.86	66.57	4.38				Cand. Abyssubacteria	l		0	0	0	0	0		0	0	0	0	0	0		1		0	0	0		1	1	1	0		0	1	1	1	0			0	0						1
142	bin.395	70.02	2.54				Candidatus_Aerophobetes	l		0	0	0	0	0		0	0	0	0	0	0		0		0	0	0		0	0	0	1		0	1	0	0	0			0	0
143	bin.322	96.09	2.75				Calditrichaeota	l		1	0	1	0	0		0	0	0	0	0	0		1		0	0	0		0	0	0	0		0	1	0	1	0			0	0	1
144	bin.307	68.97	1.94				Bathyarchaeota	l		0	0	0	0	0		0	0	0	0	0	1		0		0	0	0		0	0	0	0		0	0	0	0	0			0	1				1
145	bin.11	94.26	1.1				Unknown	l		0	0	0	0	0		0	0	0	0	0	0		0		0	0	0		1	1	1	0		0	0	0	0	0			0	0			1
146	bin.571	86.36	4.94				Dehalococcoidia	l		0	0	0	0	0		0	0	0	0	0	0		1		0	0	0		0	0	0	0		0	0	0	1	0			0	1
147	bin.326	61.5	2.26				Syntrophaceae	l		0	0	0	0	0		0	0	0	0	0	0		0			0	0		1	0	0	0		1	0	0	1	0			0	0
148	bin.408	68.73	4.25				Lentisphaerae	l		1	0	1	0	0		0	0	0	0	0	0		0		0	0	0		0	0	0	0		0	0	0	0	0			0	0	1
149	bin.685	79.91	2.01				Zixibacteria	l		0	0	0	0	0		0	0	0	0	0	0		0		0	0	0		1	1	1	0		0	0	0	0	0			0	0
150	bin.53	79.36	3.41				Planctomycetes	l		0	0	1	1	0		0	0	0	0	0	0		1		0	0	0		1	0	0	1		0	1	0	0	0			0	0
151	bin.291	89.78	1.43				Omnitrophica	l		0	0	0	0	0		0	0	0	0	0	0		0		0	1	0		0	0	0	1		0	1	0	0	0			0	0
152	bin.644	79.04	0.54				Omnitrophica	l		0	0	0	1	0		0	0	0	0	0	0		0		0	0	0		0	0	0	1		0	0	0	0	0			0	0
153	bin.594	63.34	1.14				Omnitrophica	l		0	0	0	0	0		0	0	0	0	0	0		0		0	0	0		0	0	0	1		0	1	0	0	0			0	0
154	bin.592	86.32	4.13				WOR1	l		0	0	0	0	0		0	0	0	0	0	0		1		0	0	0		0	0	0	0		0	1	0	0	0			0	0
														a: hdr-Like with C1B1AhypC2B2 structure. Target accession number: AEK59000.1 (Genbank). Threshold e-50
														b: pdo_rho: persulfide dioxygenase with rhodanese domain. Target accession number: A0A068L794 (Uniprot). Threshold e-50
														c: otr. Target accession number: Q8E9W8 (Uniprot). Threshold e-50
														d: npsr_rho: Nadh dependent polysulfide reductase with rhodanese domain. Target accession number: A3QAV3 (Uniprot). Threshold: e-60
														e: npsr_Mod: fusion of DsrE, npsr, (2x) rhodanese domains and TusA: Target accession number: Ga0364475_1298991618 (IMG). Threshold e-65
														f: Presence of ttrA gene, coding the catalytic subunit was validated by the detection of an anaerobic selenocysteine-containing dehydrogenase gene (COG0243) of prokaryotic molybdopterin-containing oxidoreductase family in the same contig.
[truncated: 13 more columns]
